# Supplementary material for: Zeaxanthin epoxidase 3 Knockout Mutants of the Model Diatom Phaeodactylum tricornutum Enable Commercial Production of the Bioactive Carotenoid Diatoxanthin
Source: Mar Drugs. 2024 Apr 19;22(4):185. doi: 10.3390/md22040185 (PMC11051370; doi:10.3390/md22040185)
Supplement: Supplementary file 1 [file marinedrugs-22-00185-s001.zip]

Archive with 2 entries (2 files):
- Supplementary Figures_revised.pdf
- Supplementary file S1_ZEPs Accession number and distribution.xlsx
